# Supplementary material for: A Semilinear Parameter-Varying Observer Method for Fabric-Reinforced Soft Robots
Source: Front Robot AI. 2021 Nov 3;8:749591. doi: 10.3389/frobt.2021.749591 (PMC8595281; doi:10.3389/frobt.2021.749591)
Supplement: Supplementary file 1 [file DataSheet1.CSV]

M(1)
0.00347	0.00102	0.00281	-0.00268	-0.000686	0.00308	0.00044	0.00233	-0.00235	-0.000667	0.0022	0.000642	0.000177	-4.80E-05	-3.16E-06
0.00102	0.00341	0.00114	-0.000169	-0.00301	0.000854	0.00297	0.00074	-0.000304	-0.00249	0.000487	0.00245	0.000242	-0.000238	-2.45E-05
0.00281	0.00114	0.00235	-0.00206	-0.000851	0.00251	0.00066	0.00192	-0.00184	-0.000802	0.00179	0.000777	0.000192	-4.98E-05	-4.87E-06
-0.00268	-0.000169	-0.00206	0.00246	-3.99E-05	-0.00243	0.000262	-0.00177	0.00205	-1.29E-05	-0.00175	2.59E-05	-6.75E-06	3.22E-05	-1.89E-06
-0.000686	-0.00301	-0.000851	-3.99E-05	0.00309	-0.000677	-0.00306	-0.000618	0.000136	0.00255	-0.000357	-0.00251	-0.000254	0.000238	2.52E-05
0.00308	0.000854	0.00251	-0.00243	-0.000677	0.00298	0.000432	0.00232	-0.00235	-0.000667	0.0022	0.000642	0.000177	-4.80E-05	-3.16E-06
0.00044	0.00297	0.00066	0.000262	-0.00306	0.000432	0.00309	0.000431	8.63E-05	-0.00254	0.000171	0.00251	0.000255	-0.000233	-2.53E-05
0.00233	0.00074	0.00192	-0.00177	-0.000618	0.00232	0.000431	0.00185	-0.00181	-0.000598	0.00174	0.000577	0.000172	-3.05E-05	-2.88E-06
-0.00235	-0.000304	-0.00184	0.00205	0.000136	-0.00235	8.63E-05	-0.00181	0.00208	0.000167	-0.00179	-0.000151	-2.59E-05	4.86E-05	-1.49E-07
-0.000667	-0.00249	-0.000802	-1.29E-05	0.00255	-0.000667	-0.00254	-0.000598	0.000167	0.0026	-0.000415	-0.00256	-0.00027	0.000238	2.54E-05
0.0022	0.000487	0.00179	-0.00175	-0.000357	0.0022	0.000171	0.00174	-0.00179	-0.000415	0.00168	0.000397	0.000134	-3.18E-05	-3.16E-06
0.000642	0.00245	0.000777	2.59E-05	-0.00251	0.000642	0.00251	0.000577	-0.000151	-0.00256	0.000397	0.00252	0.000264	-0.000231	-2.53E-05
0.000177	0.000242	0.000192	-6.75E-06	-0.000254	0.000177	0.000255	0.000172	-2.59E-05	-0.00027	0.000134	0.000264	0.000101	-1.61E-07	-2.14E-06
-4.80E-05	-0.000238	-4.98E-05	3.22E-05	0.000238	-4.80E-05	-0.000233	-3.05E-05	4.86E-05	0.000238	-3.18E-05	-0.000231	-1.61E-07	7.64E-05	3.07E-21
-3.16E-06	-2.45E-05	-4.87E-06	-1.89E-06	2.52E-05	-3.16E-06	-2.53E-05	-2.88E-06	-1.49E-07	2.54E-05	-3.16E-06	-2.53E-05	-2.14E-06	3.07E-21	2.55E-05
M(2)
0.00329	0.00113	0.00262	-0.0027	-0.00066	0.0029	0.000252	0.00221	-0.00229	-0.000724	0.00207	0.000673	0.000181	-4.62E-05	-3.26E-06
0.00113	0.00345	0.00124	-0.00022	-0.00302	0.000965	0.00296	0.000768	-0.000342	-0.00254	0.000541	0.00249	0.00025	-0.000233	-2.42E-05
0.00262	0.00124	0.00217	-0.00201	-0.000861	0.00232	0.000557	0.00179	-0.00174	-0.000879	0.00164	0.000835	0.000197	-5.05E-05	-5.26E-06
-0.0027	-0.00022	-0.00201	0.00267	-0.000116	-0.00244	0.000522	-0.00182	0.00218	-2.98E-05	-0.00177	6.67E-05	-1.03E-05	2.66E-05	-2.51E-06
-0.00066	-0.00302	-0.000861	-0.000116	0.00309	-0.000676	-0.00308	-0.000554	7.01E-05	0.00259	-0.000329	-0.00255	-0.000256	0.000233	2.49E-05
0.0029	0.000965	0.00232	-0.00244	-0.000676	0.00281	0.000296	0.00221	-0.0023	-0.000724	0.00207	0.000673	0.000181	-4.62E-05	-3.26E-06
0.000252	0.00296	0.000557	0.000522	-0.00308	0.000296	0.00316	0.000271	0.000288	-0.00259	4.98E-05	0.00255	0.000262	-0.000223	-2.51E-05
0.00221	0.000768	0.00179	-0.00182	-0.000554	0.00221	0.000271	0.00178	-0.0018	-0.000591	0.00165	0.000551	0.000169	-2.56E-05	-2.44E-06
-0.00229	-0.000342	-0.00174	0.00218	7.01E-05	-0.0023	0.000288	-0.0018	0.00214	0.000154	-0.00175	-0.000115	-2.58E-05	4.37E-05	-6.56E-07
-0.000724	-0.00254	-0.000879	-2.98E-05	0.00259	-0.000724	-0.00259	-0.000591	0.000154	0.00268	-0.000438	-0.00263	-0.00028	0.000235	2.54E-05
0.00207	0.000541	0.00164	-0.00177	-0.000329	0.00207	4.98E-05	0.00165	-0.00175	-0.000438	0.00157	0.0004	0.000136	-2.89E-05	-3.26E-06
0.000673	0.00249	0.000835	6.67E-05	-0.00255	0.000673	0.00255	0.000551	-0.000115	-0.00263	0.0004	0.0026	0.000275	-0.000227	-2.52E-05
0.000181	0.00025	0.000197	-1.03E-05	-0.000256	0.000181	0.000262	0.000169	-2.58E-05	-0.00028	0.000136	0.000275	0.000101	-9.89E-08	-2.14E-06
-4.62E-05	-0.000233	-5.05E-05	2.66E-05	0.000233	-4.62E-05	-0.000223	-2.56E-05	4.37E-05	0.000235	-2.89E-05	-0.000227	-9.89E-08	7.64E-05	-1.72E-21
-3.26E-06	-2.42E-05	-5.26E-06	-2.51E-06	2.49E-05	-3.26E-06	-2.51E-05	-2.44E-06	-6.56E-07	2.54E-05	-3.26E-06	-2.52E-05	-2.14E-06	-1.72E-21	2.55E-05
M(3)
0.00296	0.00128	0.00229	-0.0027	-0.000599	0.00256	-0.000168	0.002	-0.00218	-0.000754	0.00184	0.000683	0.000181	-3.83E-05	-3.34E-06
0.00128	0.00356	0.00139	-0.000395	-0.00302	0.00114	0.00279	0.000816	-0.000469	-0.00262	0.000659	0.00257	0.000264	-0.000225	-2.36E-05
0.00229	0.00139	0.00187	-0.00191	-0.000856	0.00199	0.0003	0.00155	-0.00157	-0.000948	0.0014	0.000892	0.000199	-4.70E-05	-5.86E-06
-0.0027	-0.000395	-0.00191	0.00298	-0.000196	-0.0024	0.00103	-0.00188	0.00237	-4.67E-05	-0.00176	0.000113	-1.48E-05	1.76E-05	-3.37E-06
-0.000599	-0.00302	-0.000856	-0.000196	0.00308	-0.000661	-0.00301	-0.000442	1.12E-06	0.00264	-0.000307	-0.0026	-0.000259	0.000224	2.43E-05
0.00256	0.00114	0.00199	-0.0024	-0.000661	0.00249	-1.98E-05	0.002	-0.00218	-0.000754	0.00184	0.000683	0.000181	-3.83E-05	-3.34E-06
-0.000168	0.00279	0.0003	0.00103	-0.00301	-1.98E-05	0.00321	-7.69E-05	0.000677	-0.00256	-0.000184	0.00254	0.000265	-0.000201	-2.43E-05
0.002	0.000816	0.00155	-0.00188	-0.000442	0.002	-7.69E-05	0.00164	-0.00177	-0.00053	0.0015	0.000474	0.000158	-1.43E-05	-1.77E-06
-0.00218	-0.000469	-0.00157	0.00237	1.12E-06	-0.00218	0.000677	-0.00177	0.00223	0.000136	-0.00167	-7.11E-05	-2.41E-05	3.56E-05	-1.43E-06
-0.000754	-0.00262	-0.000948	-4.67E-05	0.00264	-0.000754	-0.00256	-0.00053	0.000136	0.0028	-0.000461	-0.00275	-0.000295	0.000228	2.54E-05
0.00184	0.000659	0.0014	-0.00176	-0.000307	0.00184	-0.000184	0.0015	-0.00167	-0.000461	0.0014	0.000408	0.000136	-2.33E-05	-3.34E-06
0.000683	0.00257	0.000892	0.000113	-0.0026	0.000683	0.00254	0.000474	-7.11E-05	-0.00275	0.000408	0.00271	0.000291	-0.000218	-2.52E-05
0.000181	0.000264	0.000199	-1.48E-05	-0.000259	0.000181	0.000265	0.000158	-2.41E-05	-0.000295	0.000136	0.000291	0.000101	-5.51E-08	-2.20E-06
-3.83E-05	-0.000225	-4.70E-05	1.76E-05	0.000224	-3.83E-05	-0.000201	-1.43E-05	3.56E-05	0.000228	-2.33E-05	-0.000218	-5.51E-08	7.64E-05	1.52E-22
-3.34E-06	-2.36E-05	-5.86E-06	-3.37E-06	2.43E-05	-3.34E-06	-2.43E-05	-1.77E-06	-1.43E-06	2.54E-05	-3.34E-06	-2.52E-05	-2.20E-06	1.52E-22	2.55E-05
M(4)
0.00296	0.00128	0.00229	-0.0027	-0.000599	0.00256	-0.000168	0.002	-0.00218	-0.000754	0.00184	0.000683	0.000181	-3.83E-05	-3.34E-06
0.00128	0.00356	0.00139	-0.000395	-0.00302	0.00114	0.00279	0.000816	-0.000469	-0.00262	0.000659	0.00257	0.000264	-0.000225	-2.36E-05
0.00229	0.00139	0.00187	-0.00191	-0.000856	0.00199	0.0003	0.00155	-0.00157	-0.000948	0.0014	0.000892	0.000199	-4.70E-05	-5.86E-06
-0.0027	-0.000395	-0.00191	0.00298	-0.000196	-0.0024	0.00103	-0.00188	0.00237	-4.67E-05	-0.00176	0.000113	-1.48E-05	1.76E-05	-3.37E-06
-0.000599	-0.00302	-0.000856	-0.000196	0.00308	-0.000661	-0.00301	-0.000442	1.12E-06	0.00264	-0.000307	-0.0026	-0.000259	0.000224	2.43E-05
0.00256	0.00114	0.00199	-0.0024	-0.000661	0.00249	-1.98E-05	0.002	-0.00218	-0.000754	0.00184	0.000683	0.000181	-3.83E-05	-3.34E-06
-0.000168	0.00279	0.0003	0.00103	-0.00301	-1.98E-05	0.00321	-7.69E-05	0.000677	-0.00256	-0.000184	0.00254	0.000265	-0.000201	-2.43E-05
0.002	0.000816	0.00155	-0.00188	-0.000442	0.002	-7.69E-05	0.00164	-0.00177	-0.00053	0.0015	0.000474	0.000158	-1.43E-05	-1.77E-06
-0.00218	-0.000469	-0.00157	0.00237	1.12E-06	-0.00218	0.000677	-0.00177	0.00223	0.000136	-0.00167	-7.11E-05	-2.41E-05	3.56E-05	-1.43E-06
-0.000754	-0.00262	-0.000948	-4.67E-05	0.00264	-0.000754	-0.00256	-0.00053	0.000136	0.0028	-0.000461	-0.00275	-0.000295	0.000228	2.54E-05
0.00184	0.000659	0.0014	-0.00176	-0.000307	0.00184	-0.000184	0.0015	-0.00167	-0.000461	0.0014	0.000408	0.000136	-2.33E-05	-3.34E-06
0.000683	0.00257	0.000892	0.000113	-0.0026	0.000683	0.00254	0.000474	-7.11E-05	-0.00275	0.000408	0.00271	0.000291	-0.000218	-2.52E-05
0.000181	0.000264	0.000199	-1.48E-05	-0.000259	0.000181	0.000265	0.000158	-2.41E-05	-0.000295	0.000136	0.000291	0.000101	-5.51E-08	-2.20E-06
-3.83E-05	-0.000225	-4.70E-05	1.76E-05	0.000224	-3.83E-05	-0.000201	-1.43E-05	3.56E-05	0.000228	-2.33E-05	-0.000218	-5.51E-08	7.64E-05	1.52E-22
-3.34E-06	-2.36E-05	-5.86E-06	-3.37E-06	2.43E-05	-3.34E-06	-2.43E-05	-1.77E-06	-1.43E-06	2.54E-05	-3.34E-06	-2.52E-05	-2.20E-06	1.52E-22	2.55E-05
Q(1)		Q(2)		Q(3)		Q(4)		dLdq(1)		dLdq(2)		dLdq(3)		dLdq(4)
-9.37E-06		4.24E-05		4.83E-05		6.33E-05		-0.5		-0.37		-0.25		-0.25
0.0005		0.0012		0.0012		0.001		-0.09		-0.16		-0.44		-0.49
-0.0005		-0.0004		-0.000127423		-0.000113961		-1.31		-1.39		-1.23		-1.16
0.0002		0.00029		0.0006		0.0006		1.09		0.63		0.14		0.06
0.0005		0.001		0.001		0.0009		-0.1		-0.42		-0.49		-0.41
-9.65E-05		8.30E-05		0.0003		0.0003		-0.26		-0.03		-0.33		-0.49
0.0004		0.00084		0.001		0.001		-0.27		0.57		0.07		-0.23
-0.00035		-0.0004		-0.00029		-0.0002		-0.54		-0.74		-0.71		-0.65
0.00038		0.0004		0.0005		0.0004		0.62		0.63		0.48		0.42
0.0004		0.0008		0.001		0.0007		0.01		-0.22		-0.4		-0.64
-0.00019		-0.0004		-0.0003		-0.0004		-0.064		-0.37		-0.66		-0.45
0.00043		0.0004		0.001		0.0007		-0.071		-0.35		-0.5		-0.38
-1.26E-05		-1.58E-05		-1.49E-05		-1.25E-05		-0.1		-0.07		-0.04		-0.035
2.14E-05		1.17E-05		9.88E-06		1.71E-05		-0.017		0.13		0.2		0.17
0		0		0		0		0		0		0		0
C1 (C = [C1 0])
0.49	7.0949	0	0	0	0	0	0	0	0	0	0	0	0	0
2.211	-1.5724	0	0	0	0	0	0	0	0	0	0	0	0	0
0.3295	6.0285	-1.8308	0.6331	-1.2733	0	0	0	0	0	0	0	0	0	0
1.9701	-1.336	1.9267	0.5481	0.23	0	0	0	0	0	0	0	0	0	0
-0.6869	-3.4796	0.6869	1.9765	-1.5231	0	0	0	0	0	0	0	0	0	0
0.8987	12.775	0.3463	-0.4804	5.8468	-0.1305	5.8194	0	0	0	0	0	0	0	0
4.2128	-2.8312	4.8842	-7.577	0.2152	1.5402	2.0174	0	0	0	0	0	0	0	0
0.6404	10.5592	-1.8745	0.3483	3.3585	-0.3383	3.0611	-1.405	2.1509	-2.3752	0	0	0	0	0
3.6086	-2.3401	6.7027	-5.7662	0.5018	1.4013	2.102	2.5085	0.5	0.6934	0	0	0	0	0
-1.0223	-9.8	1.0223	2.0067	-7.9104	0.0915	-8.0092	1.9884	1.7081	-0.5133	0	0	0	0	0
0.9527	13.8275	-0.0477	-0.4285	6.8845	-0.2115	6.7904	-0.3086	0.1394	1.0099	-0.3649	0.1084	0	0	0
4.8632	-3.0644	11.6808	-10.7923	0.8413	2.5564	3.7701	3.9688	-6.3811	0.2959	0.4996	-7.3652	0	0	0
0.6487	10.5319	-1.6597	0.284	3.3519	-0.3108	3.0838	-1.2592	1.9834	-2.3847	0.5987	2.6524	-0.4266	3.0132	-2.4327
3.8727	-2.3341	12.4505	-7.5041	1.0749	2.1098	3.443	6.3962	-4.0716	1.1693	0.3217	-6.6474	3.3057	0.7072	1.0385
-1.3445	-15.7177	1.3445	-7.5041	1.0749	0.3465	-13.8298	2.3204	2.24	-6.3521	2.199	1.8149	1.9043	0.2	0.7486
